# Supplementary material for: Study on the properties of mud films derived from naturally weathered red-bed soil under pressureless conditions
Source: PLoS One. 2022 Oct 10;17(10):e0275867. doi: 10.1371/journal.pone.0275867 (PMC9551623; doi:10.1371/journal.pone.0275867)
Supplement: S1 File — (XLSX) [file pone.0275867.s001.xlsx]

## Sheet: Sheet1
1	37	36.4
2	35	34.8
3	32	33
4	30	30.6
5	25	26.5
6	20	19.5
7	14	13
8	11	10.8
9	8	7.1
