# Supplementary material for: Study on the properties of mud films derived from naturally weathered red-bed soil under pressureless conditions
Source: PLoS One. 2022 Oct 10;17(10):e0275867. doi: 10.1371/journal.pone.0275867 (PMC9551623; doi:10.1371/journal.pone.0275867)
Supplement: S2 File — (XLSX) [file pone.0275867.s002.xlsx]

## Sheet: Sheet1
	3 min	6 min	9 min	12 min	15 min
water	9	13	26	27	27
1mol/L NaOH	10	12	24	24.2	24.8
0.1mol/L NaOH	7	9	23	23.4	23.6
0.01mol/L NaOH	8	12	26	26.1	26.7
1mol/L HCl	9	11	27	27.2	27.6
0.1mol/L HCl	6	10	23	23.5	23.8
0.01mol/L HCl	8	11	25	25.4	25.9
