# Supplementary material for: Study on the properties of mud films derived from naturally weathered red-bed soil under pressureless conditions
Source: PLoS One. 2022 Oct 10;17(10):e0275867. doi: 10.1371/journal.pone.0275867 (PMC9551623; doi:10.1371/journal.pone.0275867)
Supplement: S3 File — (XLSX) [file pone.0275867.s003.xlsx]

## Sheet: Sheet1
	3 min	6 min	9 min	12 min	15 min
water	9	13	26	26.1	26.8
1mol/L NaOH	14	14	27	27.2	27.6
0.1mol/L NaOH	11	21	28	28.2	28.6
0.01mol/L NaOH	12	19	29	29.4	29.3
1mol/L HCl	14	20	26	26.1	26.7
0.1mol/L HCl	10	17	25	25.4	25.9
0.01mol/L HCl	8	14	23	23.2	23.8
