# Supplementary material for: Study on the properties of mud films derived from naturally weathered red-bed soil under pressureless conditions
Source: PLoS One. 2022 Oct 10;17(10):e0275867. doi: 10.1371/journal.pone.0275867 (PMC9551623; doi:10.1371/journal.pone.0275867)
Supplement: S4 File — (XLSX) [file pone.0275867.s004.xlsx]

## Sheet: Sheet1
	3 min	6 min	9 min	12 min	15 min
water	12	15	22	22.3	22.8
1mol/L NaOH	9	12	25	25.1	25.7
0.1mol/L NaOH	13	19	27	27.2	27.6
0.01mol/L NaOH	10	18	24	24.2	24.8
1mol/L HCl	12	19	25	25.3	25.8
0.1mol/L HCl	11	18	26	26.1	26.9
0.01mol/L HCl	10	16	24	24.1	24.7
