# Supplementary material for: Study on the properties of mud films derived from naturally weathered red-bed soil under pressureless conditions
Source: PLoS One. 2022 Oct 10;17(10):e0275867. doi: 10.1371/journal.pone.0275867 (PMC9551623; doi:10.1371/journal.pone.0275867)
Supplement: S5 File — (XLSX) [file pone.0275867.s005.xlsx]

## Sheet: Sheet1
	3 min	6 min	9 min	12 min	15 min
water	11	16	23	23.3	23.6
1mol/L NaOH	10	15	24	24.2	24.6
0.1mol/L NaOH	12	18	26	26.2	27.5
0.01mol/L NaOH	13	17	25	25.3	25.8
1mol/L HCl	14	20	26	26.1	26.8
0.1mol/L HCl	9	17	25	25.3	26.5
0.01mol/L HCl	13	19	21.3	21.6	24.6
