# Supplementary material for: Study on the properties of mud films derived from naturally weathered red-bed soil under pressureless conditions
Source: PLoS One. 2022 Oct 10;17(10):e0275867. doi: 10.1371/journal.pone.0275867 (PMC9551623; doi:10.1371/journal.pone.0275867)
Supplement: S6 File — (XLSX) [file pone.0275867.s006.xlsx]

## Sheet: Sheet1
	3 min	6 min	9 min	12 min	15 min
water	8	14	19	19.3	19.8
1mol/L NaOH	11	16	24	24.1	24.7
0.1mol/L NaOH	12	18	26	26.2	27.2
0.01mol/L NaOH	13	19	25	25.3	25.8
1mol/L HCl	11	20	24	24.3	25.1
0.1mol/L HCl	13	19	25	25.2	26.3
0.01mol/L HCl	12	19	23	23.1	23.6
