# Supplementary material for: Study on the properties of mud films derived from naturally weathered red-bed soil under pressureless conditions
Source: PLoS One. 2022 Oct 10;17(10):e0275867. doi: 10.1371/journal.pone.0275867 (PMC9551623; doi:10.1371/journal.pone.0275867)
Supplement: S7 File — (XLSX) [file pone.0275867.s007.xlsx]

## Sheet: Sheet1
	3 min	6 min	9 min	12 min	15 min
water	14	19	30	31.2	31.6
1mol/L NaOH	18	24	32	32.6	32.8
0.1mol/L NaOH	17	26	34	34.2	35.6
0.01mol/L NaOH	16	27	31	31.5	32.6
1mol/L HCl	12	20	35	35.6	36.9
0.1mol/L HCl	14	22	33	33.1	33.9
0.01mol/L HCl	15	28	36	36.5	37.2
