# Supplementary material for: Study on the properties of mud films derived from naturally weathered red-bed soil under pressureless conditions
Source: PLoS One. 2022 Oct 10;17(10):e0275867. doi: 10.1371/journal.pone.0275867 (PMC9551623; doi:10.1371/journal.pone.0275867)
Supplement: S8 File — (XLSX) [file pone.0275867.s008.xlsx]

## Sheet: Sheet1
	3 min	6 min	9 min	12 min	15 min
water	15	20	29	29.4	29.8
1mol/L NaOH	17	23	31	31.5	32.6
0.1mol/L NaOH	18	25	34	34.2	35.8
0.01mol/L NaOH	16	27	31	31.5	32.6
1mol/L HCl	17	25	32	32.6	32.9
0.1mol/L HCl	16	28	30	30.1	30.6
0.01mol/L HCl	19	26	32	32.2	32.6
