# Supplementary material for: Study on the properties of mud films derived from naturally weathered red-bed soil under pressureless conditions
Source: PLoS One. 2022 Oct 10;17(10):e0275867. doi: 10.1371/journal.pone.0275867 (PMC9551623; doi:10.1371/journal.pone.0275867)
Supplement: S9 File — (XLSX) [file pone.0275867.s009.xlsx]

## Sheet: Sheet1
	3 min	6 min	9 min	12 min	15 min
water	16	21	28	28.4	29.6
1mol/L NaOH	19	24	30	30.5	31.6
0.1mol/L NaOH	18	26	33	33.2	33.8
0.01mol/L NaOH	17	25	32	32.5	32.9
1mol/L HCl	16	26	31	31.2	32.4
0.1mol/L HCl	18	26	32	32.1	32.6
0.01mol/L HCl	15	23	33	33.6	34.2
