# Supplementary material for: Study on the properties of mud films derived from naturally weathered red-bed soil under pressureless conditions
Source: PLoS One. 2022 Oct 10;17(10):e0275867. doi: 10.1371/journal.pone.0275867 (PMC9551623; doi:10.1371/journal.pone.0275867)
Supplement: S10 File — (XLSX) [file pone.0275867.s010.xlsx]

## Sheet: Sheet1
	3 min	6 min	9 min	12 min	15 min
water	17	22	29	29.4	30.2
1mol/L NaOH	18	25	31	31.2	31.8
0.1mol/L NaOH	19	27	32	32.6	33.8
0.01mol/L NaOH	15	22	30	31.2	32.6
1mol/L HCl	14	27	35	35.6	35.9
0.1mol/L HCl	17	25	33	33.2	33.9
0.01mol/L HCl	16	24	32	32.1	32.8
