# Supplementary material for: Study on the properties of mud films derived from naturally weathered red-bed soil under pressureless conditions
Source: PLoS One. 2022 Oct 10;17(10):e0275867. doi: 10.1371/journal.pone.0275867 (PMC9551623; doi:10.1371/journal.pone.0275867)
Supplement: S11 File — (XLSX) [file pone.0275867.s011.xlsx]

## Sheet: Sheet1
ρ1	104	0.57
ρ2	70	0.7
ρ3	83	0.6
v1	75	0.67
v2	69	0.6
v3	71	0.6
ω1	33	0.77
ω2	73	0.5
ω3	60	0.6
